# Supplementary material for: Novel Miscanthus hybrids: Modelling productivity on marginal land in Europe using dynamics of canopy development determined by light interception
Source: Glob Change Biol Bioenergy. 2023 Jan 26;15(4):444–61. doi: 10.1111/gcbb.13029 (PMC10947340; doi:10.1111/gcbb.13029)
Supplement: Supplementary file 1 — Data S1. [file GCBB-15-444-s001.xlsx]

## Sheet: S1
Supplementary Data
	COMPARISON: OBSERVED AND SIMULATED BIOMASS FROM 3RD ORDER POLYNOMIAL LIGHT CURVES (t/ha)
	TWS_GRC3	TWS_GRC9	TWS_GRC14	TWS_GRC15	OLI_GRC3	OLI_GRC9	OLI_GRC14	OLI_GRC15	ZAG_GRC3	ZAG_GRC9	ZAG_GRC14	ZAG_GRC15	PAC_GRC3	PAC_GRC9	PAC_GRC14	PAC_GRC15
r = Correlation Coeff.	0.978699	0.969147	0.920089	0.986297	0.96159	0.981739	0.94353	0.910803	0.887229	0.944901	0.84344	0.97968	0.813459	0.818762	0.910005	0.834966
RMSE	18.2873	57.4182	175.372	24.9123	24.0438	21.0685	53.198	39.6655	30.9195	96.4722	33.2756	24.369	38.1653	60.1671	57.9974	56.0799
Mean Difference	-0.541965	-2.20291	-3.94182	1.36287	1.12261	1.12324	-2.4941	2.11028	-0.72124	-4.78215	0.762823	2.71744	1.94958	6.67735	7.43489	6.35828
Relative Error	-8.52582	-52.2826	-160.863	16.8841	10.6508	11.4	-40.7517	19.2435	-6.59183	-80.554	6.9838	19.7358	20.2579	47.4348	52.7777	45.9871
Maximum Erro	3.50968	4.48942	8.99486	5.37001	7.467	5.29259	8.77564	11.8622	7.63911	11.5141	7.64739	5.81188	8.14864	13.7382	16.1409	15.91
Number of Values	17	17	17	17	17	17	17	17	17	17	17	17	17	17	17	17
	COMPARISON: OBSERVED AND SIMULATED CROP BIOMASS FROM LOGISTIC LIGHT CURVES (t/ha)
	TWS_GRC3	TWS_GRC9	TWS_GRC14	TWS_GRC15	OLI_GRC3	OLI_GRC9	OLI_GRC14	OLI_GRC15	ZAG_GRC3	ZAG_GRC9	ZAG_GRC14	ZAG_GRC15	PAC_GRC3	PAC_GRC9	PAC_GRC14	PAC_GRC15
r = Correlation Coeff.	0.97937	0.967445	0.917939	0.986131	0.959511	0.979483	0.942657	0.906212	0.89736	0.947002	0.85074	0.979359	0.820618	0.820647	0.910533	0.855779
RMSE	23.8591	65.1294	197.071	16.1926	21.6328	16.3831	70.4949	34.6887	39.3829	121.611	35.1834	14.0155	36.9843	49.6748	46.7896	42.4001
Mean Difference	-0.590788	-2.4235	-4.46711	0.569342	0.162607	0.205001	-3.49704	0.526165	-2.41889	-6.15273	-0.856589	0.866856	0.440167	5.09912	5.88783	4.33769
Relative Error	-9.29388	-57.5179	-182.3	7.05336	1.54275	2.0806	-57.139	4.79806	-22.1076	-103.641	-7.84224	6.29566	4.57373	36.2233	41.7957	31.3729
Maximum Erro	4.22968	4.98942	9.92486	4.13001	5.717	3.87259	10.2956	9.84216	9.75911	13.5541	10.1774	3.69245	6.08864	11.3582	14.2409	13.19
Number of Values	17	17	17	17	17	17	17	17	17	17	17	17	17	17	17	17
where	TWS =	Trawscoed, Wales				GRC3 =	M sinensis x sinensis
	OLI =	Oberer Lindenhof, Germany				GRC9 =	M x gigateus
	ZAG =	Zagreb, Croatia				GRC14 =	seeded M sacchariflorus x sinensis
	PAC =	Piacenza, Italy				GRC15 =	rhizome M sacchariflorus x sinensis
